# Supplementary material for: Genetic dissection of assortative mating behavior
Source: PLoS Biol. 2019 Feb 7;17(2):e2005902. doi: 10.1371/journal.pbio.2005902 (PMC6366751; doi:10.1371/journal.pbio.2005902)
Supplement: S1 Table — (CSV) [file pbio.2005902.s006.csv]

type	sample	brood	court_CYD	court_MEL	total_courts	prop_melp	total_trials
CYD	NA	CYD	1	0	1	0	1
CYD	NA	CYD	1	0	1	0	5
BC	13914	C51	1	0	1	0	1
BC	13305	C18	1	0	1	0	4
BC	13186	C8	1	0	1	0	5
BC	14043	C72	1	0	1	0	5
BC	13311	C18	0	1	1	1	4
BC	13923	C72	0	1	1	1	4
BC	13230	C8	0	1	1	1	5
BM	13121	C5	0	1	1	1	5
CYD	NA	CYD	2	0	2	0	5
CYD	NA	CYD	2	0	2	0	4
CYD	NA	CYD	2	0	2	0	1
CYD	NA	CYD	2	0	2	0	5
CYD	NA	CYD	2	0	2	0	6
CYD	NA	CYD	1	1	2	0.5	5
BC	NA	C10	2	0	2	0	2
BC	13863	C70	2	0	2	0	3
BC	13865	C70	2	0	2	0	3
BC	13184	C8	2	0	2	0	5
BC	13561	C32	2	0	2	0	5
BC	14008	C72	2	0	2	0	5
BC	13648	C36	2	0	2	0	7
BC	NA	c70	1	1	2	0.5	1
BC	13492	C32	1	1	2	0.5	6
BC	13530	C32	0	2	2	1	3
BC	13981	C72	0	2	2	1	3
BC	13314	C18	0	2	2	1	5
BC	13317	C18	0	2	2	1	5
BC	14042	C72	0	2	2	1	5
BM	13180	C4	0	2	2	1	5
CYD	NA	CYD	3	0	3	0	5
CYD	NA	CYD	3	0	3	0	5
CYD	NA	CYD	1	2	3	0.666666667	5
BC	NA	NA	3	0	3	0	1
BC	13860	C71	3	0	3	0	4
BC	13227	C8	3	0	3	0	5
BC	13269	C8	3	0	3	0	5
BC	13514	C32	3	0	3	0	5
BC	NA	c38	2	1	3	0.333333333	2
BC	13881	C70	2	1	3	0.333333333	4
BC	13997	C75	2	1	3	0.333333333	4
BC	13214	C10	2	1	3	0.333333333	5
BC	13268	C8	2	1	3	0.333333333	5
BC	13215	C8	1	2	3	0.666666667	5
BC	13381	C23	1	2	3	0.666666667	5
BC	13382	C23	1	2	3	0.666666667	5
BC	13491	C32	1	2	3	0.666666667	6
BC	13312	C18	0	3	3	1	4
F1	NA	C6	1	2	3	0.666666667	5
BM	NA	C4	0	3	3	1	1
MEL	NA	MEL	0	3	3	1	5
CYD	NA	CYD	3	1	4	0.25	5
BC	13848	C71	4	0	4	0	3
BC	13995	C72	4	0	4	0	3
BC	14024	C72	4	0	4	0	4
BC	13286	C18	4	0	4	0	5
BC	13440	C18	4	0	4	0	5
BC	13322	C18	3	1	4	0.25	3
BC	13885	C71	3	1	4	0.25	3
BC	14017	C70	3	1	4	0.25	3
BC	13556	C32	3	1	4	0.25	5
BC	14155	C94	2	2	4	0.5	1
BC	13057	C3	2	2	4	0.5	5
BC	13290	C18	2	2	4	0.5	5
BC	NA	c71	1	3	4	0.75	2
BC	13183	C8	1	3	4	0.75	5
BC	13224	C10	1	3	4	0.75	5
BC	13283	C18	1	3	4	0.75	5
BC	13531	C32	1	3	4	0.75	5
BC	14004	C72	1	3	4	0.75	5
BC	13185	C8	0	4	4	1	5
BC	13225	C10	0	4	4	1	5
F1	13062	C6	4	0	4	0	5
BM	13064	C4	1	3	4	0.75	5
BM	13102	C4	1	3	4	0.75	5
BM	13107	C4	1	3	4	0.75	5
MEL	NA	MEL	0	4	4	1	2
CYD	NA	CYD	5	0	5	0	5
CYD	NA	CYD	5	0	5	0	5
CYD	NA	CYD	4	1	5	0.2	5
CYD	NA	CYD	4	1	5	0.2	5
CYD	NA	CYD	4	1	5	0.2	5
BC	13284	C18	5	0	5	0	5
BC	14040	C72	4	1	5	0.2	3
BC	13309	C8	3	2	5	0.4	5
BC	13384	C23	3	2	5	0.4	6
BC	13177	C11	1	4	5	0.8	5
F1	NA	C6	1	4	5	0.8	5
F1	NA	C6	0	5	5	1	5
F1	NA	C6	0	5	5	1	5
F1	NA	C6	0	5	5	1	5
BM	13100	C5	2	3	5	0.6	1
BM	13201	C4	0	5	5	1	6
BM	13197	C4	0	5	5	1	5
MEL	NA	MEL	0	5	5	1	5
MEL	NA	MEL	0	5	5	1	4
CYD	NA	CYD	2	4	6	0.666666667	5
BC	13858	C70	6	0	6	0	3
BC	13739	C72	6	0	6	0	4
BC	13228	C8	6	0	6	0	5
BC	13490	C32	6	0	6	0	5
BC	13645	C37	6	0	6	0	7
BC	13051	C3	5	1	6	0.166666667	5
BC	13982	C72	3	3	6	0.5	4
BC	13176	C8	3	3	6	0.5	5
BC	14153	C72	2	4	6	0.666666667	1
BC	13528	C32	2	4	6	0.666666667	5
BC	13563	C32	2	4	6	0.666666667	5
BC	13280	C18	1	5	6	0.833333333	5
F1	NA	C6	1	5	6	0.833333333	2
MEL	NA	MEL	0	6	6	1	5
CYD	NA	CYD	6	1	7	0.142857143	5
CYD	NA	CYD	4	3	7	0.428571429	5
BC	13318	C18	7	0	7	0	5
BC	13983	C71	6	1	7	0.142857143	3
BC	13887	C70	5	2	7	0.285714286	4
BC	13247	C8	5	2	7	0.285714286	5
BC	13274	C18	5	2	7	0.285714286	5
BC	13294	C18	5	2	7	0.285714286	5
BC	13299	C18	5	2	7	0.285714286	5
BC	13310	C18	5	2	7	0.285714286	5
BC	13775	C51	5	2	7	0.285714286	5
BC	13308	C10	5	2	7	0.285714286	6
BC	13646	C36	5	2	7	0.285714286	8
BC	13922	C51	4	3	7	0.428571429	3
BC	13559	C32	4	3	7	0.428571429	5
BC	NA	c38	4	3	7	0.428571429	6
BC	13647	C37	3	4	7	0.571428571	6
BC	14003	C72	0	7	7	1	4
F1	NA	C6	3	4	7	0.571428571	4
BC	13170	C8	8	0	8	0	5
BC	13747	C51	8	0	8	0	5
BC	13488	C32	7	1	8	0.125	5
BC	13906	C72	6	2	8	0.25	3
BC	13391	C23	6	2	8	0.25	5
BC	13562	C32	5	3	8	0.375	5
BC	13383	C23	3	5	8	0.625	5
F1	NA	C6	2	6	8	0.75	5
BM	13103	C4	0	8	8	1	5
BM	13195	C4	0	8	8	1	5
MEL	NA	MEL	3	5	8	0.625	3
CYD	NA	CYD	9	0	9	0	5
CYD	13405	CYD	7	2	9	0.222222222	7
BC	14018	C70	9	0	9	0	3
BC	14054	C72	9	0	9	0	4
BC	NA	c38	9	0	9	0	5
BC	13377	C23	7	2	9	0.222222222	1
BC	13833	C70	7	2	9	0.222222222	5
BC	13778	C51	7	2	9	0.222222222	6
BC	14057	C94	6	3	9	0.333333333	5
BC	13843	C71	5	4	9	0.444444444	3
BC	13202	C14	4	5	9	0.555555556	5
BC	13291	C10	4	5	9	0.555555556	5
BC	13289	C18	3	6	9	0.666666667	4
BC	NA	C23	2	7	9	0.777777778	1
BC	13223	C10	2	7	9	0.777777778	5
BM	13108	C4	1	8	9	0.888888889	5
MEL	13253	MEL	0	9	9	1	5
BC	13321	C18	9	1	10	0.1	5
BC	13755	C51	8	2	10	0.2	5
BC	13229	C8	7	3	10	0.3	5
BC	13537	C32	7	3	10	0.3	5
BC	NA	c72	6	4	10	0.4	1
BC	13652	C37	6	4	10	0.4	5
BC	13734	C51	6	4	10	0.4	5
BC	14019	C72	5	5	10	0.5	3
BC	13266	C8	3	7	10	0.7	5
F1	13044	C6	6	4	10	0.4	2
BM	13106	C4	4	6	10	0.6	5
BM	13126	C4	1	9	10	0.9	5
BM	13267	C4	1	9	10	0.9	5
MEL	NA	MEL	0	10	10	1	7
BC	13513	C32	10	1	11	0.090909091	5
BC	13653	C37	9	2	11	0.181818182	7
BC	13278	NA	8	3	11	0.272727273	5
BC	13313	C17	7	4	11	0.363636364	5
BC	13193	C8	6	5	11	0.454545455	5
BC	13998	C72	5	6	11	0.545454545	4
BC	13249	C18	5	6	11	0.545454545	5
BC	13307	C10	3	8	11	0.727272727	4
BC	13487	C32	2	9	11	0.818181818	5
F1	NA	C6	2	9	11	0.818181818	2
BM	13070	C4	2	9	11	0.818181818	5
MEL	NA	MEL	0	11	11	1	5
BC	13047	C3	12	0	12	0	4
BC	13613	C37	11	1	12	0.083333333	4
BC	14044	C94	10	2	12	0.166666667	4
BC	13190	C11	10	2	12	0.166666667	5
BC	13539	C32	10	2	12	0.166666667	5
BC	13814	C51	10	2	12	0.166666667	5
BC	13189	C8	9	3	12	0.25	5
BC	13279	C18	9	3	12	0.25	5
BC	13655	C51	7	5	12	0.416666667	4
BC	13574	C32	6	6	12	0.5	5
BC	13171	C8	5	7	12	0.583333333	5
BC	14056	C72	2	10	12	0.833333333	4
F1	NA	C6	1	11	12	0.916666667	5
F1	NA	C6	1	11	12	0.916666667	5
BM	13174	C4	2	10	12	0.833333333	5
BM	13073	C5	0	12	12	1	5
BM	13196	C4	0	12	12	1	5
BM	13246	C4	0	12	12	1	4
MEL	NA	MEL	3	9	12	0.75	5
CYD	NA	CYD	12	1	13	0.076923077	5
BC	13567	C32	11	2	13	0.153846154	5
BC	13886	C71	10	3	13	0.230769231	3
BC	14037	C70	9	4	13	0.307692308	3
BC	13776	C51	9	4	13	0.307692308	7
BC	NA	NA	1	12	13	0.923076923	5
F1	NA	C6	4	9	13	0.692307692	5
F1	NA	C6	1	12	13	0.923076923	5
F1	NA	C6	1	12	13	0.923076923	5
BM	13067	C5	0	13	13	1	5
BM	13104	C4	0	13	13	1	5
BC	13756	C51	14	0	14	0	5
BC	13277	C18	10	4	14	0.285714286	5
BC	13555	C32	10	4	14	0.285714286	5
F1	NA	C6	3	11	14	0.785714286	5
BM	13175	C4	2	12	14	0.857142857	6
BM	NA	C4	2	12	14	0.857142857	5
BM	3216	C4	1	13	14	0.928571429	5
MEL	NA	MEL	1	13	14	0.928571429	5
MEL	NA	MEL	0	14	14	1	5
CYD	NA	CYD	14	1	15	0.066666667	5
BC	13830	C70	14	1	15	0.066666667	8
BC	13191	C8	12	3	15	0.2	6
BC	13226	C14	7	8	15	0.533333333	4
BC	13558	C32	7	8	15	0.533333333	5
BC	13486	C32	6	9	15	0.6	5
BM	13084	C4	1	14	15	0.933333333	5
BC	13538	C32	14	2	16	0.125	5
BC	13049	C3	13	3	16	0.1875	5
BC	13583	C36	13	3	16	0.1875	5
BC	13288	C18	12	4	16	0.25	6
BC	13181	C8	10	6	16	0.375	5
BC	13207	C8	4	12	16	0.75	5
F1	NA	C6	8	8	16	0.5	5
BM	13200	C4	1	15	16	0.9375	5
MEL	NA	MEL	0	16	16	1	5
CYD	NA	CYD	16	1	17	0.058823529	6
BC	13654	C37	17	0	17	0	5
BC	13650	C36	12	5	17	0.294117647	6
BC	13757	C51	7	10	17	0.588235294	5
F1	NA	C6	5	12	17	0.705882353	5
F1	NA	C6	4	13	17	0.764705882	5
BC	13404	C21	14	4	18	0.222222222	7
BC	13549	C32	11	7	18	0.388888889	5
BC	13124	C7	9	9	18	0.5	5
F1	NA	C6	1	17	18	0.944444444	5
BM	13105	C5	0	18	18	1	5
CYD	NA	CYD	16	3	19	0.157894737	6
BC	14053	C84	16	3	19	0.157894737	5
BC	13385	C21	8	11	19	0.578947368	5
BM	13101	C5	4	15	19	0.789473684	5
BC	13564	C32	16	4	20	0.2	8
BC	13551	C32	15	5	20	0.25	5
BC	13316	C17	11	9	20	0.45	3
BC	13398	C18	9	11	20	0.55	5
BC	13078	C3	8	12	20	0.6	5
BC	13063	C3	7	13	20	0.65	5
BC	13182	C14	4	16	20	0.8	5
CYD	NA	CYD	17	4	21	0.19047619	7
BC	13292	C10	16	5	21	0.238095238	5
BC	13248	C18	22	0	22	0	5
F1	NA	C6	2	20	22	0.909090909	5
BC	13579	C32	12	11	23	0.47826087	6
BC	NA	c32	16	8	24	0.333333333	5
BC	13050	C3	13	12	25	0.48	5
F1	NA	C6	3	23	26	0.884615385	5
BC	13651	C36	20	7	27	0.259259259	6
BC	13206	C8	9	18	27	0.666666667	5
BC	13187	C14	21	7	28	0.25	5
BC	13649	C38	21	7	28	0.25	6
CYD	NA	CYD	26	3	29	0.103448276	5
BC	13320	C20	16	14	30	0.466666667	5
BC	13293	C10	20	12	32	0.375	5
MEL	13293	MEL	2	31	33	0.939393939	5
BC	13282	C10	36	5	41	0.12195122	5
MEL	NA	MEL	2	43	45	0.955555556	5
MEL	NA	MEL	5	54	59	0.915254237	5
BC	13149	C8	0	0	0	NA	4
BC	13194	C10	0	0	0	NA	5
BC	13319	C18	0	0	0	NA	5
BC	13507	C32	0	0	0	NA	4
BC	13512	C32	0	0	0	NA	1
BC	13532	C32	0	0	0	NA	5
BC	13542	C32	0	0	0	NA	2
BC	13345	C10	0	0	0	NA	2
BC	13489	c32	0	0	0	NA	5
BC	13520	c34	0	0	0	NA	2
BC	13735	c38	0	0	0	NA	1
